# Supplementary material for: SOX10 ablation severely impairs the generation of postmigratory neural crest from human pluripotent stem cells
Source: Cell Death Dis. 2021 Aug 27;12(9):814. doi: 10.1038/s41419-021-04099-4 (PMC8397771; doi:10.1038/s41419-021-04099-4)
Supplement: Supplementary file 13 — Supplementary Table 1 [file 41419_2021_4099_MOESM13_ESM.xlsx]

## Sheet: Sheet1
	Supplementary Table 1
	Potential off-target sites
OFF-1	tCTCAGCCTCtTaGATGAtGTGG
OFF-2	GCTCAGaCTCCTCtAgGAAaAGG
OFF-3	cCTCAGCCTCCcaGgTGAAGTGG
OFF-4	GCcCAGCCTCCaaGATGAAaGGG
OFF-5	GCTtAtCCaCCaCGATGAAGTGG
OFF-6	cCTCAGCtTCCTCcATGAtGGGG
OFF-7	aCTCAGgCTCCTCGcTGAtGGGG
OFF-8	GCTCAGgaTCagCGATGAAGGGG
OFF-9	GCTCAGCtTCCTCctTGgAGGGG
OFF-10	GCTCAGggTCtTCcATGAAGTGG
